# Supplementary material for: Heterosynaptic plasticity of the visuo-auditory projection requires cholecystokinin released from entorhinal cortex afferents
Source: eLife. 2024 Mar 4;13:e83356. doi: 10.7554/eLife.83356 (PMC10954309; doi:10.7554/eLife.83356)
Supplement: Figure 4—source data 1. [file elife-83356-fig4-data1.csv]

Higer expression of CCK											Lower expression of CCK
	animal1			animal2			animal3				animal1			animal2			animal3
	VC	EC		VC	EC		VC	EC			VC	EC		VC	EC		VC	EC
	1.906711054	2.351411062		2.119352321	1.198634413		1.742735648	4.280970943			0.24270258	0.685193312		0.721147093	0.415606711		0.589971651	0.254961021
	1.43926761	2.001452675		2.000390168	1.481467031		1.081821403	2.183167966			0.473027162	0.73729288		0.8881389	0.767225907		0.857831325	0.591282778
	1.734221079	1.823333586		1.210222396	1.159656652		1.022643515	2.009142452			0.449436332	0.779057275		0.512056184	0.663012095		0.718958186	0.929270021
	1.928304456	1.468971779		2.228248147	1.285056574		1.607406095	1.291034727			0.356616479	0.664870999		0.666367538	0.89988295		0.268674699	0.71275691
	1.200817129	1.736884316		1.276706984	4.168825595		1.20907158	1.230120482			0.97320118	0.518937732		0.614904409	0.309090909		0.479588944	0.809319631
	1.106287357	1.129575547		1.058915334	2.645493562		1.822324592	1.463040397			0.462979496	0.749035333		0.919040187	0.799453765		0.609815734	0.191530829
	1.015737308	2.659120829		1.18486149	2.799453765		1.244223955	1.251807229			0.633653628	0.804690928		0.980686695	0.215723761		0.945960312	0.683770376
	1.241537414	1.197730196		1.83402263	2.3881389		2.378703047	5.03476258			0.869698116	0.418445941		0.27288334	0.909168943		0.865556343	0.929340893
	1.452341681	1.227510025		1.702731174	3.186110027		1.00967399	2.799255847			0.960338957	0.919921313		0.866640655	0.632071791		0.369135365	0.46438696
	1.137716577	1.486146629		1.149434257	1.058525166		1.574698795	2.325159461			0.908814406	0.346856321		0.966094421	0.812368318		0.671190645	0.206201276
	1.018597261	1.509283499		1.361529458	6.011353882		1.540467753	1.483699504			0.965801619	0.682802451		0.965626219	0.96839641		0.622253721	0.231218994
	1.204660664	1.155421049		1.930667187	1.863090129		1.359036145	1.812119064			0.350003783	0.635197095		0.644947327	0.774639095		0.165662651	0.483876683
	1.483952485	2.544541121		2.639211861	2.31174405		1.044117647	4.133982991			0.509313763	0.953635469		0.937339056	0.097971128		0.50804394	0.40205528
	1.217008398	1.580010592		1.622824815	1.585251658		2.211906449	2.82902197			0.655564803	0.6830143		0.725673039	0.393874366		0.415946137	0.862083629
	1.70787622	1.821290762		1.228521264	1.120912993			2.137916371			0.660119543	0.662752516		0.751775263	0.950175575		0.943905032	0.8121545
	1.414087917	1.361080427		1.585563792	2.01865002			3.6429837			0.970416887	0.797881516		0.502926258	0.795630121		0.947058824	0.265095677
	1.08629795	1.641386094		1.054077253	1.309988295			1.243515237			0.394870243	0.969145797		0.799414748	0.455989075		0.388483345	0.267788802
	1.088809866	2.165256866		2.145298478	2.510222396			1.238589653			0.966739805	0.872376485		0.798868513	0.129613734		0.782919915	0.763394755
	1.682620867	1.566210184		1.947717519	1.40690597			1.177072998			0.537534993	0.479987894		0.981388997	0.592898947			0.250141743
		2.570976772		1.127389778	2.592430745			1.592877392			0.592539911	0.890867822		0.706749902	0.327077643			0.354429483
		1.034879322		1.062504877	1.406086617			1.049114103				0.663236741		0.648497854				0.650318923
		3.053521979		1.294576668	2.019079204			2.335719348				0.674298252		0.887592665				0.99854713
		2.718090338		1.793913383	2.716152946			3.431502481				0.864780207		0.589816621				0.216017009
		2.572641295		1.129808818	2.132539992			2.588766832				0.727487327		0.49660554				0.324379872
		1.956646743		2.092898947				3.772678951				0.947824771		0.547054233				0.311197732
		2.515094197		2.40460398				2.941141035				0.657168798		0.241630901
		2.310705909		1.422317597				1.449929128				0.676704245		0.69890753
		2.873178482		1.098634413				1.437916371				0.957645457		0.588802185
		2.31370205		2.079633242				3.374592488				0.891760611		0.810300429
		2.986229855		3.313928989				3.097200567				0.46300976		0.393523215
		1.480835288		2.064026531				1.777285613				0.826571839		0.361802575
		2.956571083		1.612680453				1.785435861				0.834743134		0.233788529
		2.120995687		1.107101053				2.65411056				0.738079746		0.728170113
		1.190315503		1.033515412				2.124734231				0.860861012		0.794264534
		3.20022698		1.175770581				1.31420978				0.887190739		0.946625049
		2.211061512		1.214904409				1.077427356				0.74497995		0.713226687
		3.003752743		1.235661334				1.028100638				0.701853673		0.691689426
		3.019626239		1.044869294								0.750745252		0.494147483
		2.836286601		1.520991026								0.987243701		0.533788529
		2.787243701		1.069332813								0.552031475		0.89867343
		1.872073844		1.859071401								0.916804116		0.759305501
		1.812831959		1.100624268								0.628523871		0.881896215
		1.264220322		3.480686695								0.893334342		0.630550137
		1.055050314		1.52590714								0.346478021		0.406593835
		2.035529999		1.280608662								0.332147991		0.918454936
		1.274964061		1.112368318								0.960747522		0.845532579
		1.525777408		1.086031994								0.778633578		0.801716738
		1.37185443		1.243854858								0.600635545		0.494030433
		1.194204434										0.537338276		0.344752243
		2.262616327										0.916819248		0.854389387
		1.966573353										0.347794507		0.851385096
		1.013452372										0.701656957		0.830589153
		1.423242793										0.337050768		0.459110417
		1.274419308										0.4833926		0.40230199
		1.322932587										0.684799879		0.865470152
		1.170310963										0.762684422		0.291533359
		1.087932209										0.85196338		0.486500195
		1.10197473										0.856805629		0.42820913
		1.471105395										0.821941439		0.195239953
		1.060815616										0.313641522		0.723410066
		1.369448438										0.794522206		0.648653921
		1.202042824										0.945222062		0.942996488
		1.160929106										0.820564425		0.376902068
		1.83807218										0.241492018		0.200156067
		1.732299311										0.763501551		0.414358174
		1.521404252										0.560142241		0.833554428
		1.005553454										0.9034728		0.533866563
		1.27084815										0.474162064		0.553101834
		2.298327911										0.852886434		0.89188451
		1.221381554										0.820730877		0.704369879
		1.508557161										0.823409246		0.936480687
		1.991178028										0.438511009		0.613031604
		1.896512068										0.724839222		0.163792431
		1.35080578										0.865567073		0.819742489
		1.240099871										0.680381327		0.832696059
		2.653643035										0.363471287		0.577877487
		1.927578119										0.948762957		0.531447522
		1.003873799										0.535976394		0.119586422
		1.075871983										0.528834077		0.463636364
		1.852039041										0.95169857		0.981271947
		2.229916017										0.78775819
		1.039131422										0.677536506
		1.027222516										0.292154044
		1.22142695
		1.31324809
		2.314095483
		1.100627979
		1.805719906
		2.131345994
		1.709858516
		1.191571461
		1.235439207
		1.399788152
		2.110539457
		1.736188242
		1.256381932
		1.394567602
		1.317515321
		2.462631459
		2.758553378
		1.456563517
		1.793992585
		1.229885753
		2.59529394
		2.271211319
		2.938987667
		2.18775819
		1.497828554
		1.599394719
		2.213649088
		1.653552243
		2.104078081
		1.543829916
		1.959007339
		2.549746539
		1.465688129
		2.821169706
		1.936929712
		1.396897934
		2.339925853
		1.01784066
		1.533903306
		2.059438602
		1.735900734
		1.935113869
		1.730211092
		1.632382538
		1.655080578
		1.716531739
		1.936203374
		1.820746009
		1.805175153
		1.552137399
		2.475296966
		2.896648256
		3.528122872
		2.32713929
		1.59888023
		1.438253764
		1.176015737
		2.364031172
		1.961988348
		3.280517515
		3.177256564
		1.742180525
		1.976681546
		1.956480291
		1.38887796
		2.325141863
		2.204842249
		2.561761368
		1.418279489
		2.067700689
		3.378209881
		3.556434894
		3.386275252
